# Supplementary material for: Functional Mutations in the VRTN Gene Influence Growth Traits and Meat Quality in Hainan Black Goats
Source: Vet Sci. 2025 Sep 26;12(10):936. doi: 10.3390/vetsci12100936 (PMC12567611; doi:10.3390/vetsci12100936)
Supplement: Supplementary file 1 [file vetsci-12-00936-s001.zip]

Archive with 4 entries (4 files):
- Tables S1.pdf
- Figure S1LD Analysis of four SNPs in goat VRTN gene.png
- Figure S2 Prediction of the protein structure change caused by the SNP3 p.490RK mutation.jpg
- Supplementary material S1_The differentially expressed genes and mutations identified through RNA-seq analysis of various quality muscles of HNBG.list
